# Supplementary material for: PGAM5 expression and macrophage signatures in non-small cell lung cancer associated with chronic obstructive pulmonary disease (COPD)
Source: BMC Cancer. 2018 Dec 10;18:1238. doi: 10.1186/s12885-018-5140-9 (PMC6288964; doi:10.1186/s12885-018-5140-9)
Supplement: Supplementary file 1 — Table S1. Gene signatures of relevant macrophage modules. Gene signatures for macrophages from the study by Xue et al (Reference [28]) were used. This table shows the gene signatures of the most relevant macrophage modules for this study (module number 7, 9, 10, 11, 22, 28, 36, 39, 42, 49). (XLSX 29 kb) [file 12885_2018_5140_MOESM1_ESM.xlsx]

## Sheet: Sheet1
Gene signatures for macrophage modules 7, 9, 10, 11, 22, 28, 36, 39, 42, 49 from Xue et al, Reference 28
Macrophage modules			7	9	10	11	22	28	36	39	42	49
			LAP3	CPNE6	RPRC1	TAGAP	HLX	CD38	FCGR1A	DBNDD2	CCDC106	EID2
			NCOA7	KIAA0564	GPI	KIAA1598	ZDHHC16	HINT1	LOC728744	TSPAN4	MS4A4A	CABLES2
			IFIT2	WDFY1	ITGB1	IL7R	MCM7	PDCL3	FCGR1B	CCND1	ERO1L	RAD9A
			STAT1	C20ORF123	NMT2	SEPW1	TMEM106C	RAB20	NDUFV3	C15ORF24	LOC729317	LSM6
			TRIM21	CLCNKA	SGK3	CENPJ	MUM1	YWHAH	AFMID	C13ORF15	CENPB	LOC648176
			SCO2	RASSF2	E2F3	SH2B3	FUT8	ECT2	TDP1	ANAPC10	SUSD1	SNORA10
			CCL8	DKK2	SIPA1L2	ZC3HAV1	AURKB	CAP1	C9ORF6	ACTR1A	CHMP5	PDK1
			LGALS3BP	EHD4	NGDN	TM9SF1	KNTC1	FAM102B	SEMA3E	SPRY2	DOK2	LOC643932
			PARP9	HDAC1	TMEM188	COX4I1	CDC2	C21ORF57	FAM63A	HSPA9	PIK3R2	LOC644979
			SAMD9L	SLCO4A1	COX5B	NDUFS7	CCNB2	AMY1B	LOC647389	APOO	AP1B1	KIAA0232
			IFIH1	TRIB3	TMEM138	CCDC15	BRWD2	HAX1	EID2B	MEFV	FCGRT	CCDC66
			IFIT3	COMMD7	EFHA1	C5	SLC45A3	AMY1A	SLC24A4	FER1L3	TMEM131	CHURC1
			DTX3L	CARS	ABHD6	C20ORF7	LOC731314	GNB1	LRRFIP1	DAGLB	DOCK8	CLEC2B
			TRIM22	ZNF511	THYN1	SLC4A7	HS3ST1	STOM	CCBE1	TPRG1L	OPTN	EIF1AY
			SP110	UBE2E3	LOC644762	ITGA3	MGC87042	C3ORF17	TNFSF15	GAB3	MFNG	KREMEN1
			TRIM26	CRABP2	CSDA	DUSP28	APITD1	LPGAT1	TDRD1	TMEM45B	HK2	CYORF15A
			C1ORF144	SFRS14	RRAGA	ABCB7	UBE2C	CCDC115	C11ORF63	DUSP22	GAS7	SNX13
			PGM1	TARS	ZNF518B	PNN	STEAP1	FAM49B	PTGR2	PGCP	LONRF1	UBE3B
			IFI35	PSAT1	RAB11FIP2	RPS19	TRIP13	ACTG1	TRIM13	MTCH1	SLC37A4	APCS
			IRF7	SLC1A5	LOC285176	RWDD1	KIFC1	YWHAB	ZMAT3	HABP4	FAM122B	FAM40A
			NT5C3	SLC28A3	ZNF330	ABHD14B	EPHB2	PFKFB4	C14ORF85	RASAL3	SCYL1BP1	UEVLD
			EPSTI1	SLC30A3	DDT	C13ORF27	PRIM1	TNFAIP2	ZNF682	IFFO1	TPD52L2	XIST
			DDX60	CAMP	ZNF75D	LOC124512	CDCA5	CFL1	DUSP19	CCDC109A	SDCCAG3	CYORF15B
			TNFSF13B	DEGS1	LOC649150	RPL41	CDC20	ACTB	C3ORF34	GOT1	ZNF185	SETD4
			XAF1	C20ORF3	MRPS21	PLA2G7	CCNE2	GALNT1	CHRNA5	ZNF319	MAFF	ZNF658B
			DNAJA1	ASNS	LOC441876	PELI3	CDC45L	AMY1C	PPM1K	ZDHHC14	EDG1	ZNF468
			RSAD2	ITGA5	SDHA	RPL13	CCNA2	RAB7B	DEM1	ZBTB4	CDC25B	RPS4Y1
			IRF9	PPME1	EIF3M	OXA1L	TMEM119	RAB11A	SHROOM4	GAL	IQGAP2
			MID1	BCL2L13	LYRM4	CYBASC3	WDR51A	ALOX15B	ARFIP1	ENO1	STAB1
			IFIT5	SARS	HSD17B8	CYB5D2	STMN1	WDR1	FCAR	INPPL1	SUMF1
			RPL10L	AHCYL1	DAP3	EIF2AK1	TYMS	GPR124	KIAA1751	SLC7A1	MYO5A
			IFITM1	MTHFD2	C10ORF137	PTPN9	NME7	FAM20A	LRAP	EPRS	PEPD
			RTP4	SLC44A2	LOC644039	HNRPC	NUSAP1	BFAR	HSPC268	MATK	C15ORF38
			GLTP	DNAJB1	LOC728643	LOC729776	POLQ	DSE	GRIPAP1	LOC255809	MPZL2
			SH3PXD2A	GM2A	PPP2R5C	SUMF2	HMMR	CLCN7	XPNPEP3	MTP18	SNX11
			PHF11	LARP1	UQCRH	FAM116B	TK1	CLN8	XRCC2	MGST1	TMEM150A
			RAB8A	RHBDD1	LOC644511	RIPK3	TOP2A	GYPC	HVCN1	NDST2	GPR34
			PRIC285	FAM127B	RPLP1	ECGF1	CENPK	FAM105B	FAM119A	ENDOD1	LOC440280
			IFI27	CEBPG	LOC649260	AMY2A	MAD2L1	COMMD10	DHX32	RUFY1	GRAMD4
			CERK	AARS	MED4	EIF3H	POLR2L	TMEM14B	ZNF394	SMARCD3	C1ORF57
			PARP12	EBI2	SMU1	KIAA1539	RFC5	DOCK10	MBTD1	PTPN7	FKBP9L
			OAS2	CSF1	LOC653314	RRAS2	KIF11	C1S	MYO3B	LOC653583	TPP1
			DYSF	YARS	RDBP	RPLP2	CDCA7	ENY2	LOC648852	SIPA1	GNPDA1
			MX1	SORL1	ELMOD2	NACA	UHRF1	LOC201175	DDX51	C1ORF31	LGMN
			IFITM3	ZNF598	LOC400963	RPL7A	CDCA8	ITGA4	TSPAN14	FBP1	HDAC4
			CMPK2	CBX1	RPS6KA5	RPS13	PFKM	COPS4	STAC	RABGGTB	TGFBR2
			SAMD9	HSPA1B	DYM	CCBL1	EXO1	COMMD8	ZNF69	WWC3	AK3L1
			IFITM2	LOC347376	ATP5O	RPS15A	C17ORF53	LRRC8C	C14ORF153	ATXN2	TRAPPC1
			IFI44	SLC25A44	FAM114A2	RPS16	E2F2	AP3B1	PPID	ST6GALNAC4	NUCB1
			OASL	AXIN1	C9ORF25	ACOT9	LITAF	ATF5	ZNF14	VIPR1	MPP1
			ANO6	RNMT	LOC645688	LOC388474	LOC727761	ZBED4	CATSPER2	PPFIBP2	FUCA1
			IFI6	LOC730740	LOC402251	LOC648622	OLFM1		GSDM1	SPP1	CLDN12
			HERC6	UBE4B	ISY1	RAB22A	UNG		HCG2P7	FMO5	DIS3L
			HERC5	GALNT11	SLC25A26	INTS10	MELK		STX6	SLC16A5	C1ORF59
			DHX58	PHGDH	GPATCH2	ZNF33A	HTRA1		GGA1	SSH2	TRAPPC5
			ISG15	SERPINE1	LOC440737	FXYD5	STIL		HNRNPU	FBXO15	LGALS8
			LY6E	SERPINH1	LOC650919	LOC283932	RPS6KA3		LMOD3	SLC5A6	POLR3GL
			ITGAE	DAG1	LOC113386	RPS27	FBXO5		KCNH6	PSMA5	GRN
			MAFA	LOC440926	GIT2	RPS29	SMC4		YRDC	WDR91	NCKAP1L
			DDX58	GARS	LOC651436	RABL2B	GPSM2		SLC39A11	SLC46A3	GPS1
			SIGLEC1	TMEM2	TMEM59	SUZ12P	CHEK1		ZNF483	ADHFE1	TLR4
			FBXW11	COL22A1	AGBL5	TOMM7	BARD1		ZNF702P	WDR55	ABCC5
			EIF2AK2	CNKSR3	NME1-NME2	LOC645683	CCNF		LOC727726	RBL2	RAB3IL1
			OAS1	ADM2	RPLP0	DCDC5	AURKA		TMEM17	FLNB	WDR70
			OAS3	MARS	FAU	LOC91561	ARNTL		ZNF549	HNRPUL1	NPL
			IFIT1	HEBP2	LOC347544	RPUSD4	CEP55		CDKN2AIPNL	IKBKB	ARHGAP4
			GCNT2	SATB1	LOC390354	DDA1	MCM10		VPS24	UCK2	NUDT14
			GMPR	EBAG9	LOC441034	LOC387841	CCL2		LOC441087	SH3KBP1	NMRAL1
			KIAA1618	TNFSF14	LOC389435	LRP10	RAD51AP1		LOC123688	MAST3	MAK10
			MX2	MAP3K8	LOC642109	RPL23	LOC728037		C21ORF24	IARS	GLB1
			NGRN	CPNE8	NT5C2	EIF2S3	LTA4H		ARL16	SLC9A9	C15ORF52
			TXNDC12	SRF	LOC646064	ABCC1	RFC4		C15ORF63	VENTX	CHMP6
			TRIM5	JMJD1C	RPS12	LOC400455	MCM5		FKBP14	COL8A2	PCCA
			C22ORF28	RNPS1	STOX2	STARD8	TIMELESS		LOC399900	CXORF26	UBQLN1
			TOR1B	HSPA1A	RPL27	ZBTB7B	FAM54A		PLDN	KDELR2	NMT1
				FBXO33	EIF3F	GMPR2	OIP5		C17ORF97	XPO5	RNF130
				CD300C	LOC649049	CRYBB2	PLK4		CCND3	FGR	C11ORF59
				GNG2	PRDX2	FBXW2	DNAJC9		CARD6	DLAT	FOLR2
				SPTAN1	DPP8	AMY2B	MCM3		PSMD12	ZFP36	FAM18B
				H3F3A	RPL30	HDGF2	CCDC99		SNAPC5	CD99L2	SPAG11A
				BNIP2	LOC285053	CRSP2	MCM6		LOC654000	USO1	C3ORF39
				TSPAN9	LOC127295	FAM117B	GINS3		PIK3C3	CHST14	DNAJC8
				MIDN	RPS14	ING2	CENPE		ARHGEF3	FAM125B	TLR5
					OBFC1	MRPL10	PTTG1		INPP5E	CAB39	CLTA
					LOC647041	UBA52	MORN2		HSD17B7	HSD11B1	DGCR6
					RPL19	RPL3	SPA17		SSU72	ZBTB9	CD59
					C16ORF13	RPL18A	CCNE1		LOC440704	FANCE	C10ORF11
					ZC3H14	RPL11	NBL1		CECR6	KIAA1862	MED20
					CLNS1A	LOC731365	MCM4		C9ORF64	LOC388588	SEPP1
					EIF3L	LOC645899	PLK1		PDGFB	ATP6V0A2	ARMCX1
					COX7C	NKIRAS2	ATAD2		GDPD1	PDHX	CFH
					PDE6D	AKTIP	RBL1			C12ORF35	DAB2
					RPS11	RPS15	C20ORF100			UBE1DC1	ZNF503
					LOC644029	RPL17	MCM2			CMAS	LILRB5
					RPL36	DNAI2	CEP152			C14ORF142	FAM125A
					EIF3D	RPS20	SGOL2			ALDH1A2	SLC25A29
					TDRD7	RPL18	FEN1			GTF2H3	HMOX1
					C17ORF85	RPS27A	PTTG3P			TM7SF4	M160
					RPL24	RPL7	GINS2			RBM4B	HSDL2
					RPL27A	LOC402694	NCAPG2			TNS1	FMNL3
					LOC388654	RNASET2	POLE2			FADD	DOK7
					CUL4B	IKZF1	RFC3			CKS1B	IQCK
					TCF3	LOC642250	ICMT			MTRF1	LOC644242
					MDP1	RGS10	SMC2			NEK6	MFSD5
					HNRPA1L-2	COMMD6	ME2			DNAJA3	TMEM86A
					KIAA1429	RPL35A	PCNA			ZBED1	MS4A6E
					LOC642210	LOC391656				OGFOD1	ASRGL1
					RPL13A	WDR60				ZNF564	ZFYVE26
					TRAPPC6B	LOC642989				KCNN4	SLC35E1
					DPM3	RILPL1				BTD	HOXD12
					ZNF434	RPS28				FAM55C	ANTXR1
					HNRPA1P4	RPL13L				ELANE	AYP1P1
					ATP5G2	HIGD2A				HELZ	KIAA0367
					MRPS24	C11ORF2				GRPEL2	PIK4CA
					SETD1B	EIF6				LOC650557	AIF1
					LOC441775	LOC643284				HSF2	CLEC7A
					RPL12	LOC136143				XPNPEP1	FCRLB
					C11ORF73	SNX19				ABCA7	LRRC45
					TTPAL	C7ORF54				MAGMAS	C7ORF59
					BTF3	LOC653658				EIF2C4	SORBS3
					C9ORF102	LOC648343				SPR	ARFGEF1
					RPSA	RPL39				DUSP14	LY86
					RPL37A	PABPC4				CCDC18	ANKFY1
					RPS2	STAM2				KHDRBS3	MSC
					RPS6	LOC401019				GABBR1	MED16
					LOC646766	LOC149448				CIDEB	STK40
					BCL7B	TPM4				TBC1D15	PGAP3
					RPS5	MYO1C				LIN7A	CCDC21
					PPIE	TOMM20				EGLN2	C11ORF74
					EEF1G	LOC643007				TXNIP	SLC2A8
					LOC651894	REV3L				PHLDA3	PFKFB2
					LOC402057	GRIN1				TMEM97	LOC647108
					RPS25	ZNF586				ZNF689	LOC440145
					ATF6	LOC650276				MGC57346	UBAC1
					LOC285900	LOC646195				METTL1	ADORA3
					LOC440927	RPL32				RCSD1	NDP
					LOC649821	RPS17				IGFBP4	EPHX1
					LOC728481	PPP1R3F				SLC9A3R1	ANKRD28
					RPL8	RPS10				NUP188	LYL1
					ZC3H18	CCNB1IP1				P4HA2	CDC5L
					UBE2I	LOC647361				SH3GLB2	GPR68
					LOC643287	CEP63				ZNF804A	PCDHGB4
					LOC388275	C10ORF57				UGCGL2	ERP29
					LOC731096	LOC440055				RPGRIP1	IGFBP7
					LOC652624	LOC652071				AGTPBP1	MAP2K4
					TMEM87A	LOC649946				DONSON	KIAA0146
					LOC441246	LOC388532				MYOZ1	MYO7A
					CHEK2	RPS24				SMARCC2	KCNJ8
					FTL	EEF1B2				BMF	DISP1
					TMEM50A	LOC440733					HS3ST2
					RPS3	LOC731640					C1ORF85
					LOC284821	CDC16					CR1
					EIF2C3	ALDH9A1					RARRES1
					LOC387867	RPL15					STRN3
					LOC648000	SCMH1					CMTM1
					RPL9	XRCC6BP1					WDR13
					LOC647856	RPL22					KLHDC8B
					SPRYD3	LOC388720					CTSK
					PRDM4	LOC220433					BLVRB
					NACAP1	C20ORF43					LOC653907
					LOC283412	RPL6					TSPAN15
					FOLH1	CCDC25					PTDSS2
					TIMM17B	LOC728973					PTPRE
					SLC25A38	P2RY13					HOMER3
					RPS4X	NONO					PACSIN2
					RPS18	HNRNPH2					FAM18B2
					RPL36AL	USF1					MAFB
					UTP14C	GNB2L1					CFD
					RAB33B	FAM189B					PINK1
					QARS	FAHD2B					FLJ20489
					NSA2	MON1B					SDS
					NHLRC2	TIMM22					SHMT1
					LOC388524	CYB561					TRIM24
					PAIP1	LOC388621					CALM3
					NDUFA12	LOC653773					TCN2
					SCNM1	ABHD4
					TMEM18	TINP1
					MRPL11	PAX7
					LOC440589	CPSF1
					RPL4	LOC645018
					LOC158345	RPL5
					EEF1A1	LOC649548
					LOC401206	EDEM2
					RPS9	RPL21
					SLC35B3	RPS3A
					ACTR1B	IDS
					LOC651149	RANBP9
					LOC653232	C19ORF53
					LOC648249	IFP38
					LOC400120	GTPBP6
					LOC651453	C12ORF47
					EIF4B	LOC643949
					SERGEF	PSENEN
					LOC646200	MKKS
						HAUS4
						POLR1E
						MTR
						ZNF707
						GSTCD
						C4ORF14
						LOC645138
						PHF19
						LOC651202
						CCNG1
						LGTN
						CTSL1
						IGF2BP2
						LOC641848
						LOC649447
						C17ORF45
						RPL38
						PMS2L5
						C7ORF25
						TMEM42
						ZNF513
						LOC284023
						TRERF1
						RNF123
						LOC347292
						LOC643433
						LOC731985
						KIAA0415
						LOC651621
						RPL31
						EIF3E
						POLR1D
						PKP4
						COG2
						EEF2
						RPL35
1372
1373
1374
1375
1376
1377
1378
1379
1380
1381
1382
1383
1384
1385
1386
1387
1388
1389
1390
1391
1392
1393
1394
1395
1396
1397
1398
1399
1400
1401
1402
1403
1404
1405
1406
1407
1408
1409
1410
1411
1412
1413
1414
1415
1416
1417
1418
1419
1420
1421
1422
1423
1424
1425
1426
1427
1428
1429
1430
1431
1432
1433
1434
1435
1436
1437
1438
1439
1440
1441
1442
1443
1444
1445
1446
1447
1448
1449
1450
1451
1452
1453
1454
1455
1456
1457
1458
1459
1460
1461
1462
1463
1464
1465
1466
1467
1468
1469
1470
1471
1472
1473
1474
1475
1476
1477
1478
1479
1480
1481
1482
1483
1484
1485
1486
1487
1488
1489
1490
1491
1492
1493
1494
1495
1496
1497
1498
1499
1500
1501
1502
1503
1504
1505
1506
1507
1508
1509
1510
1511
1512
1513
1514
1515
1516
1517
1518
1519
1520
1521
1522
1523
1524
1525
1526
1527
1528
1529
1530
1531
1532
1533
1534
1535
1536
1537
1538
1539
1540
1541
1542
1543
1544
1545
1546
1547
1548
1549
1550
1551
1552
1553
1554
1555
1556
1557
1558
1559
1560
1561
1562
1563
1564
1565
1566
1567
1568
1569
1570
1571
1572
1573
1574
1575
1576
1577
1578
1579
1580
1581
1582
1583
1584
1585
1586
1587
1588
1589
1590
1591
1592
1593
1594
1595
1596
1597
1598
1599
1600
1601
1602
1603
1604
1605
1606
1607
1608
1609
1610
1611
1612
1613
1614
1615
1616
1617
1618
1619
1620
1621
1622
1623
1624
1625
1626
1627
1628
1629
1630
1631
1632
1633
1634
1635
1636
1637
1638
1639
1640
1641
1642
1643
1644
1645
1646
1647
1648
1649
1650
1651
1652
1653
1654
1655
1656
1657
1658
1659
1660
1661
1662
1663
1664
1665
1666
1667
1668
1669
1670
1671
1672
1673
1674
1675
1676
1677
1678
1679
1680
1681
1682
1683
1684
1685
1686
1687
1688
1689
1690
1691
1692
1693
1694
1695
1696
1697
1698
1699
1700
1701
1702
1703
1704
1705
1706
1707
1708
1709
1710
1711
1712
1713
1714
1715
1716
1717
1718
1719
1720
1721
1722
1723
1724
1725
1726
1727
1728
1729
1730
1731
1732
1733
1734
1735
1736
1737
1738
1739
1740
1741
1742
1743
1744
1745
1746
1747
1748
1749
1750
1751
1752
1753
1754
1755
1756
1757
1758
1759
1760
1761
1762
1763
1764
1765
1766
1767
1768
1769
1770
1771
1772
1773
1774
1775
1776
1777
1778
1779
1780
1781
1782
1783
1784
1785
1786
1787
1788
1789
1790
1791
1792
1793
1794
1795
1796
1797
1798
1799
1800
1801
1802
1803
1804
1805
1806
1807
1808
1809
1810
1811
1812
1813
1814
1815
1816
1817
1818
1819
1820
1821
1822
1823
1824
1825
1826
1827
1828
1829
1830
1831
1832
1833
1834
1835
1836
1837
1838
1839
1840
1841
1842
1843
1844
1845
1846
1847
1848
1849
1850
1851
1852
1853
1854
1855
1856
1857
1858
1859
1860
1861
1862
1863
1864
1865
1866
1867
1868
1869
1870
1871
1872
1873
1874
1875
1876
1877
1878
1879
1880
1881
1882
1883
1884
1885
1886
1887
1888
1889
1890
1891
1892
1893
1894
1895
1896
1897
1898
1899
1900
1901
1902
1903
1904
1905
1906
1907
1908
1909
1910
1911
1912
1913
1914
1915
1916
1917
1918
1919
1920
1921
1922
1923
1924
1925
1926
1927
1928
1929
1930
1931
1932
1933
1934
1935
1936
1937
1938
1939
1940
1941
1942
1943
1944
1945
1946
1947
1948
1949
1950
1951
1952
1953
1954
1955
1956
1957
1958
1959
1960
1961
1962
1963
1964
1965
1966
1967
1968
1969
1970
1971
1972
1973
1974
1975
1976
1977
1978
1979
1980
1981
1982
1983
1984
1985
1986
1987
1988
1989
1990
1991
1992
1993
1994
1995
1996
1997
1998
1999
2000
2001
2002
2003
2004
2005
2006
2007
2008
2009
2010
2011
2012
2013
2014
2015
2016
2017
2018
2019
2020
2021
2022
2023
2024
2025
2026
2027
2028
2029
2030
2031
2032
2033
2034
2035
2036
2037
2038
2039
2040
2041
2042
2043
2044
2045
2046
2047
2048
2049
2050
2051
2052
2053
2054
2055
2056
2057
2058
2059
2060
2061
2062
2063
2064
2065
2066
2067
2068
2069
2070
2071
2072
2073
2074
2075
2076
2077
2078
2079
2080
2081
2082
2083
2084
2085
2086
2087
2088
2089
2090
2091
2092
2093
2094
2095
2096
2097
2098
2099
2100
2101
2102
2103
2104
2105
2106
2107
2108
2109
2110
2111
2112
2113
2114
2115
2116
2117
2118
2119
2120
2121
2122
2123
2124
2125
2126
2127
2128
2129
2130
2131
2132
2133
2134
2135
2136
2137
2138
2139
2140
2141
2142
2143
2144
2145
2146
2147
2148
2149
2150
2151
2152
2153
2154
2155
2156
2157
2158
2159
2160
2161
2162
2163
2164
2165
2166
2167
2168
2169
2170
2171
2172
2173
2174
2175
2176
2177
2178
2179
2180
2181
2182
2183
2184
2185
2186
2187
2188
2189
2190
2191
2192
2193
2194
2195
2196
2197
2198
2199
2200
2201
2202
2203
2204
2205
2206
2207
2208
2209
2210
2211
2212
2213
2214
2215
2216
2217
2218
2219
2220
2221
2222
2223
2224
2225
2226
2227
2228
2229
2230
2231
2232
2233
2234
2235
2236
2237
